# Supplementary material for: Molecular determinants of prostate cancer metastasis
Source: Oncotarget. 2017 Sep 19;8(50):88211–31. doi: 10.18632/oncotarget.21085 (PMC5675705; doi:10.18632/oncotarget.21085)
Supplement: Supplementary file 2 [file oncotarget-08-88211-s002.xlsx]

## Sheet: Sheet1
	Class		Molecule	Signaling Axis	Function	Ref
Transcriptional	TF	Master	FOXA1 & HOXB13	AR cistrome	bone metastasis	[30]
			SOX2	Slug/SOX2/NED genes/neural cell adhesion genes/neurotrophin/neurotrophin receptor genes/pluripotency genes/Wnt family/EMT-TFs/angiogenic & lymphangiogenic factors; TP53/RB1/SOX2	promotes invasiveness, motility; promotes lineage plasticity, antiandrogen resistance	[31, 33]
			TBX2	TBX2/WNT/MMP9/MMP2/IL-6	controls invasiveness, bone metastasis	[34]
		Proliferation	TP53		late acquisition of missense mutations leads to expansion of metastatic subclones; main driver of metastasis	[21-24, 35]
			MYC	Hoxb13/MYC/Pten; Pten/Trp53/Myc; Pten/Trp53/IL-6/PHLPP2/Stat3/Myc; N-Myc & myrAKT1/AURKA	creates genomic instability, metastasis; drives local metastasis and critical for its maintenance; drives proliferation, metastasis; initiates NEPC and prostate adenocarcinoma, promotes invasiveness, metastasis	[36-39]
		Signaling	AR	AR/HDAC-mediated deacetylation of SPARCL1; AR/cytokines & chemokines (Nfκb2, Tgf-β, IL-1α, IL-1β, Ccl2, Cxcl10)/claudins (Cld 3, 4, 8)	controls cellular migration/invasion via cytoskeletal remodeling, focal adhesion assembly, cell stiffness, cell traction forces in the context of c-MYC activation; mediates upregulation of cytokines/chemokines, impairs tight junctions thus promoting immune cell infiltration	[22-24, 40-41]
			STAT3	IL-6/Stat3/p19(ARF)/Mdm2/p53 in Pten-deficient mice; AR/STAT3/IL-6	controls senescence, metastasis; controls cell proliferation, invasive ability; promotes a PCSC phenotype	[43-45]
			HIF1α	HIF1α/PI3K/AKT/mTOR	regulates PCSC quiescence & maintenance by attenuating CSC metabolism and growth	[46]
			PLZF	ZBTB16/PLZF/MAPK&ERK1/2	mediates resistance to ADT	[22, 47]
			SREBP-2	SREBP-2/c-Myc	promotes PCSC properties, proliferation, invasion, migration	[48]
			ΔNp63	ΔNp63/MTSS1	controls invasion, migration	[49]
			PPARG	PPARG/FASN/ACC/ACLY	activates lipid signaling pathways	[50]
			NR2F1	NR2F1(COUP-TF1)/SOX9/RARβ/CDK inhibitors	controls dormancy, DTC maintenance	[51]
		EMT	Slug		regulates expression of NED, metastasis-suppressor & pluripotency genes	[52]
			TWIST1	TWIST1/WDR5/ lncRNA Hottip/HOTTIP/Hoxa9	controls invasion, migration	[54]
	Cofactor		DNA-PKcs	AR/DNA-PKcs/AR genes/ UGT enzymes/Rho/Rac	controls invasion, migration	[55]
			MLL complex	AR/MLL complex (menin-MLL subunit)/AR genes	mediates tumor growth in CRPC	[56]
			TOP2A	AR/TOP2A/AR responsive genes	induces chromosomal rearrangements contributing to an invasive phenotype and metastasis-initiating ability	[57, 58]
			GRHL2	AR/GRHL2/AR responsive genes	exerts both oncogenic and anti-metastatic functions (i.e., promotes cell proliferation, suppresses EMT and cell invasion)	[59]
			Cyclin A1	Cyclin A1 & P450 aromatase/AR/estrogen/MMP9	promotes growth of ALDHhigh PCSCs in bone marrow and, along with aromatase, metastatic homing of PCSCs	[60]
			Rb	RB1/TP53/EZH2/SOX2; RB/E2F/RHAMM/F-actin polymerization/ROCK; hypoxia/Rb/hypoxia-regulated genetic programs	suppresses lineage plasticity, metastasis and antiandrogen resistance; alters cytoskeletal organization, induces EMT, increases migration, invasion, metastasis; increases invasiveness, NED	[22-24, 32, 62, 63]
			SRC-2	Glutamine/mTORC1/SRC-2/SREBP-1	promotes lipogenesis & reprogramming of glutamine metabolism mediating survival	[64]
			FYN		promotes a NED phenotype, invasion, metastasis of NEPC cells	[65]
			PGC1α	PGC1α/ERRα-dependent transcriptional genes	master regulator of metabolism, suppresses PCa progression and metastasis	[66]
			CD24	CD24/ARF/NPM/MDM2/p53/p21/CDKN1A	regulates PCa cell growth	[67]
			GNL3 & SKA3		novel metastasis susceptibility genes which impact cell growth, migration, invasion	[68]
	CRE		TMPRSS2–ERG	TMPRSS2–ERG/migration & adhesion genes	increases bone tropism of PCa cells	[69]
	Epigenetic modifier	Chromatin	JARID1D	JARID1D/MMP1-2,-3,-7/Slug	suppresses invasion, metastasis (not proliferation or migration)	[70]
		regulator
		DNA methylation	DNMT1		regulates EMT and the PCSC phenotype	[73]
		DNA hydroxyl methylation	TET2	TET2/AR/AR-coactivators/ 5hmC synthesis/2-oxoglutarate/succinate metabolism genes	increases cell proliferation, invasion	[74]
	Signaling pathway	Ligand	TNC	TNC/α5β1 integrin	protects PCSCs from immune surveillance via arresting T-cell activation	[75]
			NKG2D ligand	NKG2D ligand/NKG2D	present in exosomes from CRPC patients, functions in immune evasion	[76]
			galectin-4	C1GALT1/galectin-4/RTKs/pERK/pAkt/fibronectin/Twist1/E-cadherin	facilitates EMT, invasion, metastasis	[78]
		Receptor	CXCR6-CXCL16	CXCR6-CXCL16/ FAK/PI3K/PKC/Ezrin-Actin polymerization & αvβ3 integrin	mediates cytoskeleton rearrangement, cellular adhesion, motility	[79]
			Fn14	AR/TWEAK/Fn14/p50/p65 NFκB	promotes local inflammation, bone metastasis	[80]
			CHRM3	endogenous acetylcholine/CHRM3/CaM/CaMKK/Akt	induces migration, PCa cell growth, castration resistance	[81]
			EGFR	EGFR/miR-1/TWIST1	promotes bone metastasis; promotes survival of tumor-initiating cells and CTCs that metastasized to bone	[82, 83]
			HER2		supports PCa cell growth in established metastatic sites	[83]
			EphA6	EphA6/PIK3IPA/AKT1/EIF5A2	promotes angiogenesis, vascular and neural invasion	[85]
			Tie-2	Ang-1/Tie-2	maintains stemness, promotes adhesion to osteoblasts & endothelial cells, promotes bone metastasis, Cabazitaxel resistance	[86]
			TLR9	CXCR4/MMP2,-9/IL-8 core interaction network	triggers proinflammatory cytokine responses, regulates invasion & migration	[87]
			Notch	Pten/Notch/FOXC2	promotes EMT, metastasis	[88]
			αvβ6 integrin	αvβ6 integrin; αvβ6 integrin/ JNK1/AR	present in exosomes, promotes cell adhesion, migration; promotes aggressive PCa growth, CRPC	[91.94]
			integrin β4 & vinculin		present in exosomes, enable cell migration, invasion, drug resistance	[92]
			β1 integrin	β1 integrin/TGFB2/MLCK/CDK6	promotes escape from dormancy	[93]
			α3β1 integrin	α3β1 integrin/Abl family kinases/Rho GTPase/Hippo pathway	suppresses migration, invasion, anchorage-independent growth	[95]
			RAGE	PR3/RAGE/ERK1/2 & JNK1	mediates homing of PCa cells to bone marrow	[96]
			CNTN1	CNTN1/AKT/E-cadherin	expressed in PCSCs, promotes PCa initiation, invasion, progression, metastasis	[97]
			PMEPA1	PMEPA1/SMAD2/3 & HECT E3/TGF-β	suppresses PCa metastases to bone	[98]
		Serine protease	TMPRSS2	AR/TMPRSS2/matriptase	promotes ECM degradation, invasion, tumor growth, metastasis	[99]
			TMPRSS4	TMPRSS4/AP-1(c-Jun & ATF-2)/Slug/Axl/cyclin D1	induces invasion, proliferation	[100]
		Protein kinase/	Shp2	Shp2/PAR3/PAR6/aPKC	disrupts cell polarity, dysregulates cell–cell junctions, increases EMT	[104]
		phosphatase	TOPK	TOPK/PI3K/PTEN/ERK; TOPK/β-catenin-TCF/LEF/MMP2,-9	promotes CTC migration and/or invasion; increases invasiveness	[105, 106]
			Pim	Pim/CXCR4	promotes angiogenesis, lymphangiogenesis, invasion, migration, metastatic growth	[107]
			PKCε	PKCε/IL-1β	promotes transendothelial cell migration, PCa cell growth in a bone	[108]
			GSK3	GSK3α/caspase-3,-9/GSK3β/β-catenin/Snail/MMP9	GSK3α regulates cell survival, proliferation, induction of CSC-like properties, rate of tumor growth. GSK3β promotes EMT, acquisition of invasive & metastatic properties	[109]
			AKT1	AKT1/stromalMYC/α-SMA/IL-6/MMP9	present in LOs, induces reprogramming of normal prostate fibroblasts to promote a tumor-supportive environment	[110]
		Transferase	UGT2B17	UGT2B17 c-Src/AR/STAT3/AKT	stimulates cell proliferation, invasion, progression to CRPC after AD	[111]
Co- & post-transcriptional	Alternative splicing		SND1	SND1/SAM68/spliceosomal components on CD44 pre-mRNA	regulates AS, promotes cell growth, survival, migration	[114]
			SRRM4	SRRM4/REST	drives neuroendocrine transdifferentiation under ADT	[115]
	miRNA		miR-194	GATA2/miR-194/SOCS2/FLT3 & JAK2/ERK & STAT3	stimulates migration, invasion, EMT, promotes metastasis	[117]
			miR-96	TGFβ-Smad/miR-96/AKT1S1/mTOR	promotes PCa bone metastasis	[118]
			miR-100-5p/miR-21-5p/miR-139-5p	miR-100-5p/miR-21-5p/miR-139-5p/MMP2,-9,-13/RANKL	present in PCSCs exosomes, contribute cooperatively in modifying local & premetastatic niches	[119]
			miR-101 & miR-27a	miR-101 & miR-27a/COUP-TFII/FOXM1/CENPF	regulate cell invasion, promote enzalutaminde resistance	[120]
			miR-15/miR-16/miR-21	miR-15/miR-16/miR-21/TGF-β/Hedgehog	mediate local invasion, distant bone marrow colonization, osteolysis by PCa cells	[121]
			miR-34a	miR-34a/CD44; miR-34a/WNT/TCF7/BIRC5	inhibits PCSCs & metastasis; inhibits bone metastasis, reduces proliferation in Ras-activated PCa	[122, 123]
			miR-25	miR-25/αv- and α6-integrins	modulates invasiveness & dissemination of PCSCs	[124]
			miR-199a-3p	miR-199a-3p/CD44/c-MYC/cyclin D1/EGFR	suppresses the expansion and tumorigenic capabilities of PCSCs	[125]
			miR-141	miR-141/Rho GTPase family/CD44/EZH2	suppresses PCSCs, metastasis	[126]
			miR-1	miR-1/SRC	promotes bone metastasis	[127]
			miRNA-135a	miRNA-135a/AR axis	restores AR expression & cell proliferation under androgen-deprivation conditions	[128]
